# Supplementary material for: A Retrospective Observational Study to Assess the Effect of the COVID-19 Pandemic on Spontaneous and Voluntary Abortivity in the Apulia Region of Italy
Source: Life (Basel). 2022 Dec 31;13(1):120. doi: 10.3390/life13010120 (PMC9866677; doi:10.3390/life13010120)
Supplement: Supplementary file 1 [file life-13-00120-s001.zip]

Archive with 1 entries (1 files):
- life-2121513-supplementary.pdf
